# Supplementary material for: Identification of floR Variants Associated With a Novel Tn4371-Like Integrative and Conjugative Element in Clinical Pseudomonas aeruginosa Isolates
Source: Front Cell Infect Microbiol. 2021 Jun 21;11:685068. doi: 10.3389/fcimb.2021.685068 (PMC8256890; doi:10.3389/fcimb.2021.685068)
Supplement: Supplementary file 2 [file Table_1.xlsx]

## Sheet: TL151617
Resistance gene	Identity	Alignment Length/Gene Length	Coverage	Phenotype	Accession no.
aph(6)-Id	100	698/831	83.9952	Aminoglycoside resistance Alternate name; aph(6)-Id	CP000971
aph(6)-Id	100	698/837	83.3931	Aminoglycoside resistance Alternate name; aph(6)-Id	M28829
aac(6')-Ib3	99.64	555/555	100	Warning: gene is missing from Notes file. Please inform curator.	X60321
aph(3'')-Ib	100	803/804	99.8756	Aminoglycoside resistance Alternate name; aph(3'')-Ib	AF024602
aph(3'')-Ib	99.88	804/804	100	Aminoglycoside resistance Alternate name; aph(3'')-Ib	AF321551
aph(3'')-Ib	99.88	804/804	100	Aminoglycoside resistance Alternate name; aph(3'')-Ib	AF313472
aph(3'')-Ib	99.88	804/804	100	Aminoglycoside resistance Alternate name; aph(3'')-Ib	AF321550
ant(2'')-Ia	100	534/534	100	Aminoglycoside resistance Alternate name; ant(2'')-Ia	X04555
aadA13	100	798/798	100	Aminoglycoside resistance	AY713504
aph(3')-IIc	98.65	812/813	99.877	Aminoglycoside resistance	AM743169
armA	100	774/774	100	Aminoglycoside resistance	AY220558
aac(3)-IId	99.88	861/861	100	Aminoglycoside resistance	EU022314
aac(3)-IV	100	656/777	84.4273	Aminoglycoside resistance	DQ241380
aac(3)-IVa	100	656/786	83.4606	Aminoglycoside resistance	X01385
aph(3')-Ia	100	816/816	100	Aminoglycoside resistance	X62115
aadA2b	99.87	780/780	100	Aminoglycoside resistance	D43625
aadA1	100	726/792	91.6667	Aminoglycoside resistance	JQ414041
aac(6')-Iz	100	462/462	100	Aminoglycoside resistance	AF140221
aac(6')-IIa	99.64	555/555	100	Aminoglycoside resistance	M29695
aadA16	99.65	846/846	100	Aminoglycoside resistance	EU675686
aph(3')-XV	100	515/795	64.7799	Aminoglycoside resistance	Y18050
aadA10	99.88	806/834	96.6427	Aminoglycoside resistance	AM087405
blaIMP-45	100	727/738	98.5095	Beta-lactam resistance	EU352796
blaOXA-395	100	474/789	60.076	Warning: gene is missing from Notes file. Please inform curator.	AY306133
blaCTX-M-22	100	755/876	86.1872	Beta-lactam resistance	AY080894
blaCTX-M-3	100	755/876	86.1872	Beta-lactam resistance Amino acid sequences of CTX-M-3 and CTX-M-133 are identical	Y10278
blaCARB-2	100	867/867	100	Beta-lactam resistance Alternate name; PSE-1, blaP1b	M69058
blaSHV-182	99.76	851/861	98.8386	Beta-lactam resistance	KP050489
blaOXA-396	99.84	644/789	81.6223	Warning: gene is missing from Notes file. Please inform curator.	AY306134
blaOXA-23	100	822/822	100	Beta-lactam resistance	AY795964
POM-1	98.59	782/821	95.2497	Beta-lactam resistance	GU002295
blaGES-1	100	864/864	100	Beta-lactam resistance	HQ170511
blaTEM-1D	100	861/861	100	Beta-lactam resistance Alternate name; RblaTEM-1	AF188200
blaDHA-1	100	1140/1140	100	Beta-lactam resistance AmpC-type	Y16410
blaADC-25	99.87	786/1152	68.2292	Beta-lactam resistance	EF016355
blaOXA-66	100	825/825	100	Beta-lactam resistance	AY750909
fosA	98.53	272/408	66.6667	Fosfomycin resistance	ACWU01000146
fosA	99.27	412/420	98.0952	Fosfomycin resistance	ACWO01000079
fosA	98.06	361/408	88.4804	Fosfomycin resistance	ACWU01000146
mph(A)	100	906/906	100	Macrolide resistance	D16251
msr(E)	100	1476/1476	100	Macrolide, Lincosamide and Streptogramin B resistance	FR751518
mph(E)	100	885/885	100	Macrolide resistance	DQ839391
cml	95.8	929/909	99.2299	Phenicol resistance	M22614
cmx	99.79	941/1176	80.017	Phenicol resistance Alternate name; cmr	U85507
catB7	97.42	466/639	72.6135	Phenicol resistance	AF036933
catB8	100	633/633	100	Phenicol resistance	AF227506
floR	99.34	1215/1215	88.2305	Phenicol resistance	AF231986
catB3	100	429/633	67.7725	Phenicol resistance	AJ009818
catB3	100	429/633	67.7725	Phenicol resistance	U13880
crpP	93.94	198/198	100	Warning: gene is missing from Notes file. Please inform curator.	HM560971
aac(6')-Ib-cr	99.23	519/519	100	Fluoroquinolone and aminoglycoside resistance	EF636461
crpP	96.03	126/198	63.6364	Warning: gene is missing from Notes file. Please inform curator.	HM560971
crpP	99.29	141/198	71.2121	Warning: gene is missing from Notes file. Please inform curator.	HM560971
oqxA	99.74	1176/1176	100	Quinolone resistance	EU370913
crpP	97.66	128/198	64.6465	Warning: gene is missing from Notes file. Please inform curator.	HM560971
crpP	99.29	140/198	70.7071	Warning: gene is missing from Notes file. Please inform curator.	HM560971
oqxB	99.87	2229/3153	70.6946	Quinolone resistance	EU370913
crpP	96.03	126/198	63.6364	Warning: gene is missing from Notes file. Please inform curator.	HM560971
crpP	99.28	139/198	70.202	Warning: gene is missing from Notes file. Please inform curator.	HM560971
crpP	94.9	157/198	79.2929	Warning: gene is missing from Notes file. Please inform curator.	HM560971
crpP	98.8	166/198	83.8384	Warning: gene is missing from Notes file. Please inform curator.	HM560971
qnrB4	100	645/645	100	Quinolone resistance	DQ303921
crpP	96.97	198/198	100	Warning: gene is missing from Notes file. Please inform curator.	HM560971
crpP	98.11	159/198	80.303	Warning: gene is missing from Notes file. Please inform curator.	HM560971
qnrB91	100	645/645	100	Warning: gene is missing from Notes file. Please inform curator.	AP023150
crpP	98.72	156/198	78.7879	Warning: gene is missing from Notes file. Please inform curator.	HM560971
crpP	96.46	198/198	100	Warning: gene is missing from Notes file. Please inform curator.	HM560971
qnrVC1	100	534/657	81.2785	Quinolone resistance	EU436855
ARR-3	99.78	453/453	100	Rifampicin resistance	JF806499
ARR-2	99.78	453/453	100	Rifampicin resistance	HQ141279
sul3	100	554/792	69.9495	Sulphonamide resistance	AJ459418
sul2	100	493/816	60.4167	Sulphonamide resistance	HQ840942
sul1	100	527/828	63.6473	Sulphonamide resistance	AY522923
sul1	100	527/852	61.8545	Sulphonamide resistance	BX248359
sul1	100	527/852	61.8545	Sulphonamide resistance	AB281182
sul1	100	527/840	62.7381	Sulphonamide resistance	AY115475
sul1	100	527/840	62.7381	Sulphonamide resistance	DQ125241
sul1	100	527/840	62.7381	Sulphonamide resistance	AY260546
sul1	100	527/840	62.7381	Sulphonamide resistance	AM746675
sul1	100	527/852	61.8545	Sulphonamide resistance	AY963803
sul1	100	527/840	62.7381	Sulphonamide resistance	U12338
tet(G)	100	1176/1176	100	Tetracycline resistance	AF133140
tet(C)	99.92	1191/1191	100	Tetracycline resistance	AF055345
tet(A)	100	1200/1200	100	Tetracycline resistance	AJ517790
dfrA22	100	498/498	100	Trimethoprim resistance	KF525301
dfrA27	100	474/474	100	Trimethoprim resistance	FJ459817
qacE	100	282/333	84.6847	Disinfectant resistance	X68232
OqxA	99.74	1176/1176	100	Disinfectant resistance	EU370913
OqxB	99.87	2229/3153	70.6946	Disinfectant resistance	EU370913

## Sheet: TL0809
Resistance gene	Identity	Alignment Length/Gene Length	Coverage	Phenotype	Accession no.
ant(2'')-Ia	100	534/534	100	Aminoglycoside resistance Alternate name; ant(2'')-Ia	X04555
aadA1	99.87	781/792	98.6111	Aminoglycoside resistance	JX185132
aadA1	99.87	781/792	98.6111	Aminoglycoside resistance	JQ414041
ant(3'')-Ia	99.87	781/972	80.3498	Warning: gene is missing from Notes file. Please inform curator.	X02340
aadA2b	99.87	780/780	100	Aminoglycoside resistance	D43625
aph(3')-Ia	100	816/816	100	Aminoglycoside resistance	V00359
aph(3')-IIb	98.88	807/807	100	Aminoglycoside resistance	CP006832
aac(6')-Ib3	99.82	555/555	100	Warning: gene is missing from Notes file. Please inform curator.	X60321
aac(3)-IId	99.88	861/861	100	Aminoglycoside resistance	EU022314
armA	100	774/774	100	Aminoglycoside resistance	AY220558
aph(3')-XV	100	795/795	100	Aminoglycoside resistance	Y18050
aac(6')-IIa	99.64	555/555	100	Aminoglycoside resistance	M29695
aph(6)-Id	100	837/837	100	Aminoglycoside resistance Alternate name; aph(6)-Id	M28829
aph(3'')-Ib	100	803/804	99.8756	Aminoglycoside resistance Alternate name; aph(3'')-Ib	AF024602
aph(3'')-Ib	99.88	804/804	100	Aminoglycoside resistance Alternate name; aph(3'')-Ib	AF321551
aph(3'')-Ib	99.88	804/804	100	Aminoglycoside resistance Alternate name; aph(3'')-Ib	AF313472
aph(3'')-Ib	99.88	804/804	100	Aminoglycoside resistance Alternate name; aph(3'')-Ib	AF321550
aadA5	100	789/789	100	Aminoglycoside resistance	AF137361
aadA6	100	846/846	100	Aminoglycoside resistance	AF140629
blaPAO	99.58	1194/1194	100	Beta-lactam resistance	FJ666073
blaPAO	99.58	1194/1194	100	Beta-lactam resistance	FJ666065
blaGES-5	100	864/864	100	Beta-lactam resistance	DQ236171
blaPAU-1	100	882/882	100	Beta-lactam resistance	MH053445
blaCARB-4	99.65	867/867	100	Beta-lactam resistance Alternate name; blaP3	U14749
blaCARB-4	99.65	867/867	100	Beta-lactam resistance Alternate name; blaP3	FJ785525
blaOXA-10	100	801/801	100	Beta-lactam resistance Alternate name; PSE-2	J03427
blaCARB-2	100	867/867	100	Beta-lactam resistance Alternate name; PSE-1, blaP1b	M69058
blaOXA-396	99.87	789/789	100	Warning: gene is missing from Notes file. Please inform curator.	AY306134
blaOXA-205	100	801/801	100	Beta-lactam resistance	JF800667
fosA	99.75	408/408	100	Fosfomycin resistance	ACWU01000146
fosE	100	335/357	93.8375	Fosfomycin resistance	AY029772
fosE	100	335/405	82.716	Fosfomycin resistance	AB901041
fosE	100	189/405	46.6667	Fosfomycin resistance	AB901041
msr(E)	100	1476/1476	100	Macrolide, Lincosamide and Streptogramin B resistance	FR751518
mph(E)	100	885/885	100	Macrolide resistance	DQ839391
catA2	99.69	642/642	100	Phenicol resistance	X53796
catB8	100	518/633	81.8325	Phenicol resistance	AF227506
catB3	100	633/633	100	Phenicol resistance	U13880
catB7	99.22	639/639	100	Phenicol resistance	AF036933
floR	99.34	1215/1215	99.9177	Phenicol resistance	AF231986
crpP	98.5	133/198	67.1717	Warning: gene is missing from Notes file. Please inform curator.	HM560971
qnrVC1	99.85	657/657	100	Quinolone resistance	EU436855
crpP	98.79	165/198	83.3333	Warning: gene is missing from Notes file. Please inform curator.	HM560971
crpP	95.45	198/198	100	Warning: gene is missing from Notes file. Please inform curator.	HM560971
crpP	97.98	198/198	100	Warning: gene is missing from Notes file. Please inform curator.	HM560971
crpP	99.21	126/198	63.6364	Warning: gene is missing from Notes file. Please inform curator.	HM560971
crpP	99.22	129/198	65.1515	Warning: gene is missing from Notes file. Please inform curator.	HM560971
crpP	98.51	134/198	67.6768	Warning: gene is missing from Notes file. Please inform curator.	HM560971
aac(6')-Ib-cr	99.42	519/519	100	Fluoroquinolone and aminoglycoside resistance	EF636461
crpP	99.3	143/198	72.2222	Warning: gene is missing from Notes file. Please inform curator.	HM560971
crpP	97.01	134/198	67.6768	Warning: gene is missing from Notes file. Please inform curator.	HM560971
ARR-3	100	453/453	100	Rifampicin resistance	JF806499
sul2	99.88	816/816	100	Sulphonamide resistance	AY034138
sul1	100	840/840	100	Sulphonamide resistance	U12338
tet(B)	99.88	823/1206	68.2421	Tetracycline resistance	AJ277653
tet(B)	99.88	823/1206	68.2421	Tetracycline resistance	AP000342
tet(A)	100	1247/1275	97.8039	Tetracycline resistance	AF534183
tet(G)	100	1176/1176	100	Tetracycline resistance	AF133140
dfrA14	100	474/474	100	Trimethoprim resistance	KF921535
dfrA5	100	474/474	100	Trimethoprim resistance	X12868
dfrA17	100	474/474	100	Trimethoprim resistance	FJ460238
qacH	93.52	586/945	62.0106	Disinfectant resistance	FJ172381
